# Supplementary material for: Risk Factors for Liver Decompensation and HCC in HCV-Cirrhotic Patients after DAAs: A Multicenter Prospective Study
Source: Cancers (Basel). 2021 Jul 29;13(15):3810. doi: 10.3390/cancers13153810 (PMC8345116; doi:10.3390/cancers13153810)
Supplement: Supplementary file 1 [file cancers-13-03810-s001.zip]

Archive with 1 entries (1 files):
- cancers-1249965-supplementary.pdf
